# Supplementary material for: A Polymorph of Dipeptide Halide Glycyl-L-Alanine Hydroiodide Monohydrate: Crystal Structure, Optical Second Harmonic Generation, Piezoelectricity and Pyroelectricity
Source: Materials (Basel). 2023 May 12;16(10):3690. doi: 10.3390/ma16103690 (PMC10221006; doi:10.3390/ma16103690)
Supplement: Supplementary file 1 [file materials-16-03690-s001.zip]

Archive with 1 entries (1 files):
- materials-2306005-supplementary.pdf
